# Supplementary material for: Elevated Serum Levels of IgG4 in Patients with Heart Failure with Reduced Ejection Fraction: A Prospective Controlled Study
Source: Biology (Basel). 2022 Aug 4;11(8):1168. doi: 10.3390/biology11081168 (PMC9404706; doi:10.3390/biology11081168)
Supplement: Supplementary file 1 [file biology-11-01168-s001.zip]

Archive with 1 entries (1 files):
- biology-1625607-supplementary.pdf
